# Supplementary material for: A Simplified Model of Adenine-Induced Chronic Kidney Disease Using SKH1 Mice
Source: Cells. 2024 Dec 20;13(24):2117. doi: 10.3390/cells13242117 (PMC11726765; doi:10.3390/cells13242117)
Supplement: Supplementary file 1 [file cells-13-02117-s001.zip]

Archive with 1 entries (1 files):
- cells-3364123-supplementary.pdf
